# Supplementary material for: Effect of Piezoelectric BaTiO3 Filler on Mechanical and Magnetoelectric Properties of Zn0.25Co0.75Fe2O4/PVDF-TrFE Composites
Source: Polymers (Basel). 2022 Nov 8;14(22):4807. doi: 10.3390/polym14224807 (PMC9695481; doi:10.3390/polym14224807)
Supplement: Supplementary file 1 [file polymers-14-04807-s001.zip]

Archive with 1 entries (1 files):
- polymers-1996171-supplementary.pdf
